# Supplementary material for: Direct Detection and Sequencing of Damaged DNA Bases
Source: Genome Integr. 2011 Dec 20;2:10. doi: 10.1186/2041-9414-2-10 (PMC3264494; doi:10.1186/2041-9414-2-10)
Supplement: Additional File 4 — Oligonucleotides and primers used to generate SMRTbell DNA templates. All sequences are listed 5' to 3'. All oligonucleotides contain 5' phosphate groups. The primer binding site in the "Hairpin-Right" sequence is underlined. [file 2041-9414-2-10-S4.XLS]

## Sheet: Sheet1
Name	Sequence	Modification
Top-Left(TL)_control	cccgACGCATGATCTGTACTTGATCGACCGTGcaac
Bottom-Left	CACGGTCGATCAAGTACAGATCATGCGT
Top-Right	GCATGATCTGTACTTGATCGACCGTGCA
Bottom-Right	gaagTGCACGGTCGATCAAGTACAGATCATGCgttg
Hairpin-Left	cgggCTCGGAACgaaaGTTCCGAG
Hairpin-Right	cttcTCTCTCTCttttcctcctcctccgttgttgttgttGAGAGAGA
TL_8-oxo-A	cccgACGCxTGATCTGTACTTGATCGxCCGTGcaac	x = 8-Oxoadenine
TL_1m-A	cccgACGCxTGATCTGTACTTGATCGxCCGTGcaac	x = 1-Methyladenine
TL_5h-C	cccgACGxATGATCTGTACTTGATxGACCGTGcaac	x = 5-Hydroxycytosine
TL_8-oxo-G	cccgACGCATxATCTGTACTTGATCxACCGTGcaac	x = 8-Oxoguanine
TL_O6-Methyl-G	cccgACGCATxATCTGTACTTGATCxACCGTGcaac	x = O6-Methylguanine
TL_Thymine_Glycol	cccgACGCAxGATCTGTACTTGAxCGACCGTGcaac	x = Thymine Glycol
TL_5hm-U	cccgACGCAxGATCTGTACTTGAxCGACCGTGcaac	x = 5-Hydroxymethyluracil
TL_5h-U	cccgACGCAxGATCTGTACTTGAxCGACCGTGcaac	x = 5-Hydroxyuracil
TL_O4-Methyl-T	cccgACGCAxGATCTGTACTTGAxCGACCGTGcaac	x = O4-Methyl-thymine
TL_Thymine-dimer	cccgACGCATGATCTGTACxxGATCGACCGTGcaac	xx = cis-syn Thymine dimer
